# Supplementary material for: A Combination of the Natural Molecules Gallic Acid and Carvacrol Eradicates P. aeruginosa and S. aureus Mature Biofilms
Source: Int J Mol Sci. 2022 Jun 27;23(13):7118. doi: 10.3390/ijms23137118 (PMC9266711; doi:10.3390/ijms23137118)
Supplement: Supplementary file 1 [file ijms-23-07118-s001.zip]

Archive with 1 entries (1 files):
- ijms-1768110-supplementary.pdf
